# Supplementary material for: Insights into translocation mechanism and ribosome evolution from cryo-EM structures of translocation intermediates of Giardia intestinalis
Source: Nucleic Acids Res. 2023 Mar 13;51(7):3436–51. doi: 10.1093/nar/gkad176 (PMC10123126; doi:10.1093/nar/gkad176)
Supplement: gkad176_Supplemental_Files [file gkad176_supplemental_files.zip]

Archive with 5 entries (5 files):
- Giardia ribosome Mass Spec Spreadsheet.pdf
- gi_movie_A_720p.mp4
- gi_movie_B_720p.mp4
- GI_NAR_Supplementary_20230203.pdf
- Movie legends.docx
